# Supplementary material for: Angiotensin II Inhibits Insulin Receptor Signaling in Adipose Cells
Source: Int J Mol Sci. 2022 May 27;23(11):6048. doi: 10.3390/ijms23116048 (PMC9181642; doi:10.3390/ijms23116048)
Supplement: Supplementary file 1 [file ijms-23-06048-s001.zip]

Archive with 1 entries (1 files):
- ijms-1662471-supplementary.pdf
